# Supplementary material for: Distance-Based Detection of Cough, Wheeze, and Breath Sounds on Wearable Devices
Source: Sensors (Basel). 2022 Mar 10;22(6):2167. doi: 10.3390/s22062167 (PMC8950004; doi:10.3390/s22062167)
Supplement: Supplementary file 1 [file sensors-22-02167-s001.zip]

Archive with 1 entries (1 files):
- sensors-1552426-supplementary.pdf
